# Supplementary material for: Genome-Wide Analyses of Thaumatin-like Protein Family Genes Reveal the Involvement in the Response to Low-Temperature Stress in Ammopiptanthus nanus
Source: Int J Mol Sci. 2023 Jan 22;24(3):2209. doi: 10.3390/ijms24032209 (PMC9917035; doi:10.3390/ijms24032209)
Supplement: Supplementary file 1 [file ijms-24-02209-s001.zip › Table S1.xlsx]

## Sheet: Sheet1
Table S1. Model quality assessment of AnTLP
Name	Template	Identity	Overlap	GMQE	QMEAN	VERIFY3D	LGscore	Coverage
AnTLP1	3zs3.1.A	49.76	88.66	0.74	-2.94	100	7.287	25-235
AnTLP2	4l2j.1.A	73.89	82.93	0.77	0.58	97.06	6.347	26-229
AnTLP3	1z3q.1.A	71.5	83.47	0.77	-0.19	97.03	6.687	40-241
AnTLP4	3zs3.1.A	53.85	74.1	0.62	-0.79	100	6.792	27-252
AnTLP5	2ahn.a.A	55.4	67.19	0.56	-0.93	100	6.251	29-241
AnTLP6	2ahn.a.A	55.14	68.47	0.57	-0.29	100	6.046	36-250
AnTLP7	3zs3.1.A	46.88	82.74	0.67	-2.31	82.82	7.458	24-186
AnTLP8	1z3q.1.A	66.17	64.79	0.49	-1.63	82.61	7.164	25-162
AnTLP9	2ahn.a.A	53.21	87.25	0.76	-1.05	92.24	6.737	29-247
AnTLP10	3zs3.1.A	44.09	80.95	0.67	-1.77	88.69	6.746	39-259
AnTLP11	3zs3.1.A	40.78	92.04	0.71	-3.49	96.63	6.55	6-213
AnTLP12	3zs3.1.A	73.76	90.95	0.86	-0.14	100	6.357	22-242
AnTLP13	3zs3.1.A	75.11	90.95	0.86	0.18	100	6.288	22-242
AnTLP14	3zs3.1.A	36.19	89.21	0.69	-2.4	86.51	6.58	24-238
AnTLP15	3zs3.1.A	36.73	86.27	0.63	-2.4	83.08	6.404	14-214
AnTLP16	2ahn.a.A	36.19	79.34	0.57	-2.43	92.09	6.627	52-266
AnTLP17	3zs3.1.A	73.68	91.27	0.83	-1.07	98.56	6.37	20-228
AnTLP18	2ahn.a.A	47.03	88	0.75	-0.48	99.55	6.663	27-246
AnTLP19	2ahn.a.A	53.2	67.77	0.55	-0.92	100	6.298	26-229
AnTLP20	2ahn.a.A	39.37	87.6	0.69	-2.16	95.13	6.633	32-257
AnTLP21	2ahn.a.A	55.56	61.89	0.51	-0.41	100	6.355	23-238
AnTLP22	2ahn.a.A	52.27	70.57	0.58	-1	99.1	6.476	25-247
AnTLP23	2ahn.a.A	47.03	89.84	0.76	0.75	100	6.769	23-243
AnTLP24	2ahn.a.A	48.64	73.05	0.59	-1.32	98.22	6.567	26-250
AnTLP25	2ahn.a.A	45.28	73.61	0.59	-1.03	100	6.257	29-240
AnTLP26	2ahn.a.A	48	82.19	0.66	-2.81	97.54	6.106	13-215
AnTLP27	2ahn.a.A	52.97	91.29	0.8	-0.99	100	6.631	17-236
AnTLP28	2ahn.a.A	50	72.26	0.58	-1.35	98.66	6.528	26-249
AnTLP29	2ahn.a.A	53.85	69.63	0.58	-0.14	97.8	6.362	26-252
AnTLP30	2ahn.a.A	44.34	73.36	0.58	-1.65	100	6.295	29-240
AnTLP31	3zs3.1.A	65.61	83.77	0.76	-0.28	100	6.502	22-243
