# Supplementary material for: Genome-Wide Analyses of Thaumatin-like Protein Family Genes Reveal the Involvement in the Response to Low-Temperature Stress in Ammopiptanthus nanus
Source: Int J Mol Sci. 2023 Jan 22;24(3):2209. doi: 10.3390/ijms24032209 (PMC9917035; doi:10.3390/ijms24032209)
Supplement: Supplementary file 1 [file ijms-24-02209-s001.zip › Table S2.xlsx]

## Sheet: Sheet1
Table S2. Evolution of TLP gene family in A. nanus and five relative species.
21	-1/20		-3/18		+1/22		-1/21		+9/31		-2/20		-9/13
AnTLP1	AnTLP5	AnTLP1	AnTLP1	AnTLP9	AnTLP7	AnTLP1	AnTLP7	AnTLP1	AnTLP3	AnTLP1	AnTLP24	AnTLP1	AnTLP9	AnTLP1
AnTLP9		AnTLP9	AnTLP12	AnTLP4		AnTLP9		AnTLP9	AnTLP5	AnTLP2	AnTLP28	AnTLP4	AnTLP6	AnTLP4
AnTLP4		AnTLP4	AnTLP30	AnTLP6		AnTLP6		AnTLP6	AnTLP11	AnTLP3		AnTLP6	AnTLP10	AnTLP8
AnTLP6		AnTLP6		AnTLP2		AnTLP2		AnTLP2	AnTLP13	AnTLP4		AnTLP2	AnTLP18	AnTLP2
AnTLP8		AnTLP8		AnTLP5		AnTLP4		AnTLP4	AnTLP14	AnTLP5		AnTLP8	AnTLP24	AnTLP12
AnTLP2		AnTLP2		AnTLP8		AnTLP8		AnTLP8	AnTLP15	AnTLP6		AnTLP9	AnTLP25	AnTLP19
AnTLP10		AnTLP10		AnTLP10		AnTLP12		AnTLP12	AnTLP16	AnTLP7		AnTLP7	AnTLP28	AnTLP21
AnTLP12		AnTLP12		AnTLP19		AnTLP10		AnTLP10	AnTLP17	AnTLP8		AnTLP12	AnTLP30	AnTLP20
AnTLP18		AnTLP18		AnTLP20		AnTLP21		AnTLP21	AnTLP22	AnTLP9		AnTLP10	AnTLP7	AnTLP23
AnTLP19		AnTLP19		AnTLP21		AnTLP18		AnTLP18		AnTLP10		AnTLP19		AnTLP26
AnTLP21		AnTLP21		AnTLP18		AnTLP19		AnTLP19		AnTLP11		AnTLP18		AnTLP27
AnTLP20		AnTLP20		AnTLP25		AnTLP20		AnTLP20		AnTLP12		AnTLP20		AnTLP29
AnTLP23		AnTLP23		AnTLP24		AnTLP24		AnTLP24		AnTLP13		AnTLP21		AnTLP31
AnTLP24		AnTLP24		AnTLP23		AnTLP23		AnTLP23		AnTLP14		AnTLP23
AnTLP25		AnTLP25		AnTLP27		AnTLP25		AnTLP25		AnTLP15		AnTLP25
AnTLP28		AnTLP28		AnTLP26		AnTLP26		AnTLP26		AnTLP16		AnTLP26
AnTLP26		AnTLP26		AnTLP28		AnTLP28		AnTLP28		AnTLP17		AnTLP27
AnTLP27		AnTLP27		AnTLP29		AnTLP27		AnTLP27		AnTLP18		AnTLP29
AnTLP29		AnTLP29				AnTLP29		AnTLP29		AnTLP19		AnTLP30
AnTLP30		AnTLP30				AnTLP30		AnTLP30		AnTLP20		AnTLP31
AnTLP5						AnTLP31		AnTLP31		AnTLP21
						AnTLP7				AnTLP22
										AnTLP23
										AnTLP24
										AnTLP25
										AnTLP26
										AnTLP27
										AnTLP28
										AnTLP29
										AnTLP30
										AnTLP31
