# Supplementary material for: Genome-Wide Analyses of Thaumatin-like Protein Family Genes Reveal the Involvement in the Response to Low-Temperature Stress in Ammopiptanthus nanus
Source: Int J Mol Sci. 2023 Jan 22;24(3):2209. doi: 10.3390/ijms24032209 (PMC9917035; doi:10.3390/ijms24032209)
Supplement: Supplementary file 1 [file ijms-24-02209-s001.zip › Table S3.xlsx]

## Sheet: Sheet1
Table S3. Primers used in qRT-PCR analysis
Gene name	Forward primer (5'−3')	Reverse primer (5'−3')
AnTLP1	TGAGGGATGGTCAGGAAGAA	TGGACAAGTGTAGCAGGAGG
AnTLP2	CGATGGTTTCAACATCCCTA	GATTGTTACACCCACCCTGA
AnTLP5	GCTATGCTTATGATGATGCCACTA	CCTGATACCGAATCCGTTCC
AnTLP6	GAACATGCACGACCGGAGAT	CCGTCAACGAGGCTCACATC
AnTLP7	CCTCGTGGACAGTTACAACCT	TCAACTCCCTCAGACACCCT
AnTLP9	TACAACCTTCCCATCTCCATAAC	AAGCACTCTTACAAGCCACCAC
AnTLP12	AATGGAGGACAAGACTTCTACGA	GTTGATATTTGCGGGACAGC
AnTLP13	GCCCATGTCTGTGACTCCAC	GAAAGCCAAGCAAGCACTCT
AnTLP16	TCTATGGCTTTGAAATTGTTCG	AATCCAAGGTTGTCTGTCCC
AnTLP21	GGTATTCAGTTGCTGGTTCAGG	GCAGAGTAGACAAACGCAGAGG
AnTLP22	TTTTGGTGACCCAAGGTATTG	TAGTCTTGTCATCATAAGCGTAGC
AnTLP23	GCAAAGGCAAGGGAAGGTAG	AGGGCAAATGGTCTTAAACAGA
AnTLP24	CAGGTAGGATATGGGCAAGG	TCTCAAACAGCGAGGTAGGG
AnTLP25	TATTCCAAGAAGTTTAAGGAGGCA	GAAGCGCAGAAGGCTACCAC
AnTLP29	TCTTCTTACTCGCAGGTATTCA	CCCTGTGACGCTTTCTGACT
AnTLP30	GAGTGGCAGGATATGGGCTAG	CAGGTGGGCTTCCAGGGTCT
eIF1	CTGACATGCGCCGTAGGAACG	CCCTGCTTATGCCAGTCTTTT
